# Supplementary material for: Numerical methods for the detection of phase defect structures in excitable media
Source: PLoS One. 2022 Jul 12;17(7):e0271351. doi: 10.1371/journal.pone.0271351 (PMC9275727; doi:10.1371/journal.pone.0271351)
Supplement: S1 File — (TXT) [file pone.0271351.s001.txt]

In the supplementary material, we provide figures of PD densities ρ, σ for the different
methods for AP and BOCF reaction kinetics, to enable a full comparison between
methods.
The numerical methods implemented for this paper are available as a Python module at
https://gitlab.com/heartkor/py_ithildin. The Python scripts used to generate
the figures in this paper are available at
https://gitlab.com/heartkor/scripts-pdl-detection. Finally, we have archived
the simulation output and pre-processed optical voltage mapping data on which the
scripts were applied on Zenodo (DOI: 10.5281/zenodo.6477532). This archive also
contains the Python module and scripts.
Please cite this paper when using the implementation and/or the data.
